# Supplementary material for: Environmental DNA as a ‘Snapshot’ of Fish Distribution: A Case Study of Japanese Jack Mackerel in Maizuru Bay, Sea of Japan
Source: PLoS One. 2016 Mar 2;11(3):e0149786. doi: 10.1371/journal.pone.0149786 (PMC4775019; doi:10.1371/journal.pone.0149786)
Supplement: S1 File — (ZIP) [file pone.0149786.s002.zip]

Archive with 18 entries (15 files):
- S1_File/
- S1_File/.DS_Store
- __MACOSX/
- __MACOSX/S1_File/
- __MACOSX/S1_File/._.DS_Store
- S1_File/.Rapp.history
- __MACOSX/S1_File/._.Rapp.history
- S1_File/Data_edna_sonar_dataframe.Rdata
- __MACOSX/S1_File/._Data_edna_sonar_dataframe.Rdata
- S1_File/Rscript1_Regression_analyes_functions.R
- __MACOSX/S1_File/._Rscript1_Regression_analyes_functions.R
- S1_File/Rscript2_model_selection.R
- __MACOSX/S1_File/._Rscript2_model_selection.R
- S1_File/Rscript3_analyses_all_data.R
- __MACOSX/S1_File/._Rscript3_analyses_all_data.R
- S1_File/Rscript4_analyses_data_except_outliers.R
- __MACOSX/S1_File/._Rscript4_analyses_data_except_outliers.R
- __MACOSX/._S1_File
