# Supplementary material for: Environmental DNA as a ‘Snapshot’ of Fish Distribution: A Case Study of Japanese Jack Mackerel in Maizuru Bay, Sea of Japan
Source: PLoS One. 2016 Mar 2;11(3):e0149786. doi: 10.1371/journal.pone.0149786 (PMC4775019; doi:10.1371/journal.pone.0149786)
Supplement: S1 File — (ZIP) [file pone.0149786.s002.zip › S1_File/Rscript1_Regression_analyes_functions.R]

### R script 1
##  This R script defines functions that are used to fit statistical models
##  to the eDNA dataset and to obtain their AIC values.
##  Four functions are defined:
##
##    1. fit.all1 : obtain AIC of models which include "echo" as an
##                  explanatory variable
##    2. fit.all2 : obtain AIC of models which do not include "echo"
##                  as an explanatory variable
##    3. get.res1 : obtains an array of results of regression analyses
##                  by using fit.all1 and fit.all2
##    4. get.res2 : summarizes results organized by get.res1
##
##  Note that names of variables, factors and levels appeared in this script
##  may be different from the main text. See the following table:
##  -------------------------------------------------------
##  Main text   R script    Note
##  -------------------------------------------------------
##  inv-dist    dist
##  echo        sonar
##  no-echo     zero
##  surface     U           A level of the factor "depth"
##  bottom      L           A level of the factor "depth"
##  -------------------------------------------------------

### fit.all1 --------------------------------------------------
fit.all1 <- function(y, xs, model = c("glm", "tobit"), 
                          parallel = FALSE, cluster = 24) {
    ## Define names of explanatory variables
    names <- c("dist", "depth", "filter",
               "dist:depth", "dist:filter", "depth:filter",
               "dist:depth:filter", "sonar", "zero",
               "depth:sonar", "depth:zero", "filter:sonar", "filter:zero",
               "depth:filter:sonar", "depth:filter:zero")

    ## Define a matrix "mat.select" which determines variables in a model
    nv <- 3 # No. of primary factors other than sonar (dist, depth, filter)
    n <- 2^nv

    sub.mat.select <- matrix(FALSE, nrow = n, ncol = nv)
    for (j in 1:nv) {
        sub.mat.select[, j] <- rep(c(rep(FALSE, n/2^j), rep(TRUE, n/2^j)),
                                   length = n)
    }

    # no interaction
    sub.mat.select <- cbind(sub.mat.select, FALSE, FALSE, FALSE, FALSE)
    sub.mat.select <- rbind(sub.mat.select,
                            # 2 primary factors + 1 2nd-order interaction
                            c(FALSE, TRUE, TRUE, FALSE, FALSE, TRUE, FALSE),
                            c(TRUE, FALSE, TRUE, FALSE, TRUE, FALSE, FALSE),
                            c(TRUE, TRUE, FALSE, TRUE, FALSE, FALSE, FALSE),
                            # 3 primary factors + 1 2nd-order interaction
                            c(TRUE, TRUE, TRUE, TRUE, FALSE, FALSE, FALSE),
                            c(TRUE, TRUE, TRUE, FALSE, TRUE, FALSE, FALSE),
                            c(TRUE, TRUE, TRUE, FALSE, FALSE, TRUE, FALSE),
                            # 3 primary factors + 2 2nd-order interactions
                            c(TRUE, TRUE, TRUE, TRUE, TRUE, FALSE, FALSE),
                            c(TRUE, TRUE, TRUE, TRUE, FALSE, TRUE, FALSE),
                            c(TRUE, TRUE, TRUE, FALSE, TRUE, TRUE, FALSE),
                            # 3 2nd-order interactions
                            c(TRUE, TRUE, TRUE, TRUE, TRUE, TRUE, FALSE),
                            # 3rd-order interaction
                            c(TRUE, TRUE, TRUE, TRUE, TRUE, TRUE, TRUE))

    mat.select <- rbind(
        # no interaction terms of sonar and zero
        cbind(sub.mat.select, TRUE, TRUE, FALSE, FALSE, FALSE, FALSE, FALSE, FALSE),
        # depth:sonar(zero)
        cbind(sub.mat.select, TRUE, TRUE, TRUE, TRUE, FALSE, FALSE, FALSE, FALSE),
        # filter:sonar(zero)
        cbind(sub.mat.select, TRUE, TRUE, FALSE, FALSE, TRUE, TRUE, FALSE, FALSE),
        # depth:sonar(zero) + filter:sonar(zero)
        cbind(sub.mat.select, TRUE, TRUE, TRUE, TRUE, TRUE, TRUE, FALSE, FALSE),
        # depth:sonar(zero) + filter:sonar(zero) + depth:filter:sonar(zero)
        cbind(sub.mat.select, TRUE, TRUE, TRUE, TRUE, TRUE, TRUE, TRUE, TRUE))

    # Re-define "n" as the number of rows of mat.select
    n <- nrow(mat.select)

    ## Define the procedure of fitting models
    if (parallel) {     # Parallelization
        require(snow)   # Use snow package
        if (model == "glm") {   # Linear regression models
            # Function for parallel computation
            func <- function(i) {
                str <- names[mat.select[i,]]
                fit <- glm(reformulate(str, "y"), xs, family = "gaussian")
                temp <- as.character(reformulate(str, "y"))
                list(aic = AIC(fit), model = paste(temp[2], "~", temp[3]))
            }

            # Execute parallel computation
            cl <- makeCluster(cluster, type = "SOCK")
            clusterExport(cl, c("func", "names", "mat.select", "xs", "y"),
                          envir = environment())
            par.res <- clusterApply(cl, 1:n, func)
            stopCluster(cl)

            # Output results
            model <- character(n)
            aic <- numeric(n)
            for (i in 1:n) {
                aic[i] <- par.res[[i]]$aic
                model[i] <- par.res[[i]]$model
            }
            list(aic = aic, model = model)
        } else {    # Tobit regression models
            # Function for parallel computation
            func <- function(i) {
                require(survival)
                data <- cbind(y, xs)
                ex <- paste(names[mat.select[i,]], collapse = " + ")
                fit <- survreg(as.formula(paste("Surv(y, y > 0, type = 'left') ~", ex)),
                               data = data, dist = "gaussian")
                model <- paste("y ~", ex) 
                list(aic = AIC(fit)[1], model = model)
            }

            # Execute parallel computation
            cl <- makeCluster(cluster, type = "SOCK")
            clusterExport(cl, c("func", "names", "mat.select", "xs", "y"),
                          envir = environment())
            par.res <- clusterApply(cl, 1:n, func)
            stopCluster(cl)

            # Output results
            model <- character(n)
            aic <- numeric(n)
            for (i in 1:n) {
                aic[i] <- par.res[[i]]$aic
                model[i] <- par.res[[i]]$model
            }
            list(aic = aic, model = model)
        }
    } else {    # No parallelization
        if (model == "glm") {   # Linear regression models
            # Fit models
            model <- character(n)
            aic <- numeric(n)
            for (i in 1:n) {
                str <- names[mat.select[i,]]
                fit <- glm(reformulate(str, "y"), xs, family = "gaussian")
                temp <- as.character(reformulate(str, "y"))
                model[i] <- paste(temp[2], "~", temp[3])
                aic[i] <- AIC(fit)
            }

            # Output results
            list(aic = aic, model = model)
        } else {    # Tobit regression models
            # Fit models
            require(survival)
            data <- cbind(y, xs)
            model <- character(n)
            aic <- numeric(n)
            for (i in 1:n) {
                ex <- paste(names[mat.select[i,]], collapse = " + ")
                fit <- survreg(as.formula(paste("Surv(y, y > 0, type = 'left') ~", ex)),
                               data = data, dist = "gaussian")
                model[i] <- paste("y ~", ex)
                aic[i] <- AIC(fit)[1]
            }

            # Output results
            list(aic = aic, model = model)
        }
    }
}

### fit.all2 --------------------------------------------------
fit.all2 <- function(y, xs, model = c("glm", "tobit"), parallel = FALSE, cluster = 24) {
    ## Define names of explanatory variables
    names <- c("dist", "depth", "filter",
               "dist:depth", "dist:filter", "depth:filter",
               "dist:depth:filter")

    ## Define a matrix "mat.select" which determines variables in a model
    nv <- 3 # No. of primary factors other than sonar (dist, depth, filter)
    n <- 2^nv
    mat.select <- matrix(FALSE, nrow = n, ncol = nv) 
    for (j in 1:nv) {
        mat.select[, j] <- rep(c(rep(FALSE, n/2^j), rep(TRUE, n/2^j)), length = n)
    }

    # no interaction
    mat.select <- cbind(mat.select, FALSE, FALSE, FALSE, FALSE)
    mat.select <- rbind(mat.select,
                        # 2 primary factors + 1 2nd-order interaction
                        c(FALSE, TRUE, TRUE, FALSE, FALSE, TRUE, FALSE),
                        c(TRUE, FALSE, TRUE, FALSE, TRUE, FALSE, FALSE),
                        c(TRUE, TRUE, FALSE, TRUE, FALSE, FALSE, FALSE),
                        # 3 primary factors + 1 2nd-order interaction
                        c(TRUE, TRUE, TRUE, TRUE, FALSE, FALSE, FALSE),
                        c(TRUE, TRUE, TRUE, FALSE, TRUE, FALSE, FALSE),
                        c(TRUE, TRUE, TRUE, FALSE, FALSE, TRUE, FALSE),
                        # 3 primary factors + 2 2nd-order interactions
                        c(TRUE, TRUE, TRUE, TRUE, TRUE, FALSE, FALSE),
                        c(TRUE, TRUE, TRUE, TRUE, FALSE, TRUE, FALSE),
                        c(TRUE, TRUE, TRUE, FALSE, TRUE, TRUE, FALSE),
                        # 3 2nd-order interactions
                        c(TRUE, TRUE, TRUE, TRUE, TRUE, TRUE, FALSE),
                        # 3rd-order interaction
                        c(TRUE, TRUE, TRUE, TRUE, TRUE, TRUE, TRUE))

    # Re-define "n" as the number of rows of mat.select
    n <- nrow(mat.select)

    ## Define the procedure of fitting models
    if (parallel) {     # Parallelization
        require(snow)   # Use snow package
        if (model == "glm") {   # Linear regression model
            # Function for parallel computation
            func <- function(i) {
                if (sum(mat.select[i,]) > 0) { # Models other than the null model
                    str <- names[mat.select[i,]]
                    fit <- glm(reformulate(str, "y"), xs, family = "gaussian")
                    temp <- as.character(reformulate(str, "y"))

                    list(aic = AIC(fit), model = paste(temp[2], "~", temp[3]))
                } else {    # Null model
                    fit <- glm(y ~ 1, xs, family = "gaussian")
                    list(aic = AIC(fit), model = "y ~ 1")
                }
            }

            # Execute parallel computation
            cl <- makeCluster(cluster, type = "SOCK")
            clusterExport(cl, c("func", "names", "mat.select", "xs", "y"),
                          envir = environment())
            par.res <- clusterApply(cl, 1:n, func)
            stopCluster(cl)

            # Output results
            model <- character(n)
            aic <- numeric(n)
            for (i in 1:n) {
                aic[i] <- par.res[[i]]$aic
                model[i] <- par.res[[i]]$model
            }
            list(aic = aic, model = model)
        } else {    # Tobit regression models
            # Function for parallel computation
            func <- function(i) {
                require(survival)
                data <- cbind(y, xs)
                if (sum(mat.select[i,]) > 0) { # Models other than the null model
                    ex <- paste(names[mat.select[i,]], collapse = " + ")
                    fit <- survreg(as.formula(paste("Surv(y, y > 0, type = 'left') ~", ex)),
                                   data = data, dist = "gaussian")
                    model <- paste("y ~", ex)
                    list(aic = AIC(fit)[1], model = model)
                } else {    # Null model
                    fit <- survreg(Surv(y, y > 0, type = 'left') ~ 1,
                                   data = data, dist = "gaussian")
                    list(aic = AIC(fit)[1], model = "y ~ 1")
                }
            }

            # Execute parallel computation
            cl <- makeCluster(cluster, type = "SOCK")
            clusterExport(cl, c("func", "names", "mat.select", "xs", "y"),
                          envir = environment())
            par.res <- clusterApply(cl, 1:n, func)
            stopCluster(cl)

            # Output results
            model <- character(n)
            aic <- numeric(n)
            for (i in 1:n) {
                aic[i] <- par.res[[i]]$aic
                model[i] <- par.res[[i]]$model
            }
            list(aic = aic, model = model)
        }
    } else {    # No parallelization
        if (model == "glm") {   # Linear regression models
            # Fit models
            model <- character(n)
            aic <- numeric(n)
            for (i in 1:n) {
                if (sum(mat.select[i,]) > 0) { # Models other than the null model
                    str <- names[mat.select[i,]]
                    fit <- glm(reformulate(str, "y"), xs, family = "gaussian")
                    temp <- as.character(reformulate(str, "y"))
                    model[i] <- paste(temp[2], "~", temp[3])
                    aic[i] <- AIC(fit)
                } else {    # Null model
                    fit <- glm(y ~ 1, xs, family = "gaussian")
                    model[i] <- "y ~ 1"
                    aic[i] <- AIC(fit)
                }
            }

            # Output results
            list(aic = aic, model = model)
        } else {    # Tobit regression models
            # Fit models
            require(survival)
            data <- cbind(y, xs)
            model <- character(n)
            aic <- numeric(n)

            for (i in 1:n) {
                if (sum(mat.select[i,]) > 0) { # Models other than the null model
                    ex <- paste(names[mat.select[i,]], collapse = " + ")
                    fit <- survreg(as.formula(paste("Surv(y, y > 0, type = 'left') ~", ex)),
                                   data = data, dist = "gaussian")
                    model[i] <- paste("y ~", ex)
                    aic[i] <- AIC(fit)[1]
                } else {    # Null model
                    fit <- survreg(Surv(y, y > 0, type = 'left') ~ 1, data = data, dist = "gaussian")
                    model[i] <- "y ~ 1"
                    aic[i] <- AIC(fit)[1]
                }
            }

            # Output results
            list(aic = res.aic, model = model.form)
        }
    }
}

### get.res1 -----------------------------------------------------
get.res1 <- function(d, model = c("glm", "tobit"), parallel = FALSE,
                        cluster = 24) {
    ## Models including "echo" as an explanatory variable
    result <- list()

    for (mu in 1:5) {       # Horizontal range of surface echo data
        result[[mu]] <- list()
        for (nu in 1:4) {   # Vertical range of surface echo data
            result[[mu]][[nu]] <- list()

            # Select buffer size
            i <- c(20, 60, 100, 300, 500)[mu]
            j <- c(2, 5, 10, 100)[nu]

            # Extract data
            depth <- subset(d, range_H == sprintf("rH_%s", i) & range_V == sprintf("rV_%s", j))$depth
            dist <- subset(d, range_H == sprintf("rH_%s", i) & range_V == sprintf("rV_%s", j))$dist
            dist <- scale(exp(-dist))[, 1]
            filter <- subset(d, range_H == sprintf("rH_%s", i) & range_V == sprintf("rV_%s", j))$filter
            sonar.u <- subset(d, range_H == sprintf("rH_%s", i) & range_V == sprintf("rV_%s", j) & depth == "U")$sonar
            zero.u <- subset(d, range_H == sprintf("rH_%s", i) & range_V == sprintf("rV_%s", j) & depth == "U")$zero

            for (ml in 1:5) {       # Horizontal range of bottom echo data
                result[[mu]][[nu]][[ml]] <- list()
                for (nl in 1:4) {   # Vertical range of bottom echo data
                    # Select buffer size
                    i <- c(20, 60, 100, 300, 500)[ml]
                    j <- c(2, 5, 10, 100)[nl]

                    # Extract data
                    sonar.l <- 
                        subset(d, range_H == sprintf("rH_%s", i) & range_V == sprintf("rV_%s", j) & depth == "L")$sonar
                    zero.l <- 
                        subset(d, range_H == sprintf("rH_%s", i) & range_V == sprintf("rV_%s", j) & depth == "L")$zero

                    # Organize data
                    sonar <- vector(length = length(depth))
                    sonar[depth == "U"] <- sonar.u
                    sonar[depth == "L"] <- sonar.l
                    zero <- vector(length = length(depth))
                    zero[depth == "U"] <- zero.u
                    zero[depth == "L"] <- zero.l
                    sonar[zero == 0] <- scale(sonar[zero == 0])[, 1]
                    xs <- 
                        data.frame(depth = depth, dist = dist, filter = filter, sonar = sonar, zero = zero)
                    y <- 
                        subset(d, range_H == sprintf("rH_%s", i) & range_V == sprintf("rV_%s", j))$edna

                    # Fit models
                    result[[mu]][[nu]][[ml]][[nl]] <- fit.all1(y, xs, model, parallel, cluster)
                }
            }
        }
    }

    ## Models which do not include "echo" as an explanatory variable
    i <- 20; j <- 2

    # Organize data
    depth <- subset(d, range_H == sprintf("rH_%s", i) & range_V == sprintf("rV_%s", j))$depth
    dist <- subset(d, range_H == sprintf("rH_%s", i) & range_V == sprintf("rV_%s", j))$dist
    dist <- scale(exp(-dist))[, 1]
    filter <- subset(d, range_H == sprintf("rH_%s", i) & range_V == sprintf("rV_%s", j))$filter
    xs <- data.frame(depth = depth, dist = dist, filter = filter)
    y <- subset(d, range_H == sprintf("rH_%s", i) & range_V == sprintf("rV_%s", j))$edna

    # Fit models
    result2 <- fit.all2(y, xs, model, parallel, cluster)

    # Output results
    list(result = result, result2 = result2)
}

### get.res2 -----------------------------------------------------
get.res2 <- function(result, result2) {
    # Container
    model <- AIC <- buffer <- c()

    # Models which do not include "echo" as an explanatory variable
    model <- c(model, result2$model)
    AIC <- c(AIC, result2$aic)
    buffer <- c(buffer, rep(NA, length(result2$model)))

    # Models including "echo" as an explanatory variable
    for (mu in 1:5) {       # Horizontal range of surface echo data
        for (nu in 1:4) {   # Vertical range of surface echo data
            for (ml in 1:5) {       # Horizontal range of bottom echo data
                for (nl in 1:4) {   # Vertical range of bottom echo data
                    iu <- c(20, 60, 100, 300, 500)[mu]
                    ju <- c(2, 5, 10, 100)[nu]
                    il <- c(20, 60, 100, 300, 500)[ml]
                    jl <- c(2, 5, 10, 100)[nl]

                    temp <- result[[mu]][[nu]][[ml]][[nl]]
                    model <- c(model, temp$model)
                    AIC <- c(AIC, temp$aic)
                    buffer <- 
                        c(buffer, rep(sprintf("U:rH_%s/rV_%s; L:rH_%s/rV_%s", iu, ju, il, jl), length(temp$model)))
                }
            }
        }
    }

    # Output results
    df.result <- data.frame(model = model, AIC = AIC, buffer = buffer)
    df.result
}
