# Supplementary material for: Environmental DNA as a ‘Snapshot’ of Fish Distribution: A Case Study of Japanese Jack Mackerel in Maizuru Bay, Sea of Japan
Source: PLoS One. 2016 Mar 2;11(3):e0149786. doi: 10.1371/journal.pone.0149786 (PMC4775019; doi:10.1371/journal.pone.0149786)
Supplement: S1 File — (ZIP) [file pone.0149786.s002.zip › S1_File/Rscript2_model_selection.R]

### R script 2
##  This R script fits linear/Tobit regression model to the entire dataset
##  and to the dataset without outlier.
##
##  <Please set an appropriate working directory which should include
##  "functions.R" and "edna_sonar_dataframe.Rdata" before
##  running the following lines.>

### The following 2 lines are necessary for both of the following part A and B.
source("functions.R")               # Load functions
load("edna_sonar_dataframe.Rdata")  # Load dataset


### Part A. Analyses of entire dataset --------------------

# Modify data
d$zero <- d$sonar == 0
d$sonar <- ifelse(d$sonar != 0, log(d$sonar), 0)

## 1. Fit linear regression model
## It may take about an hour to complete
result_all <- get.res1(d, model = "glm", parallel = FALSE)

# Output list of models
df.result <- get.res2(result_all$result, result_all$result2)
write.csv(df.result[order(df.result$AIC), ], 
          file = "result_alldata_glm.csv")

## 2. Fit Tobit regression model
## Without parallelization, it may take about a day to complete
result_all <- get.res1(d, model = "tobit", parallel = TRUE, cluster = 24)

# Output list of models
df.result <- get.res2(result_all$result, result_all$result2)
write.csv(df.result[order(df.result$AIC), ],
          file = "result_alldata_tobit.csv")


### Part B. Analyses of dataset without outlier --------------------

# Modify data
subdf <- subset(d, site != "site_2")
subdf <- subdf[-which(subdf$site == "site_27" & subdf$depth == "L"), ]
subdf$zero <- subdf$sonar == 0
subdf$sonar <- ifelse(subdf$sonar != 0, log(subdf$sonar), 0)
d <- subdf

## 1. Fit linear regression model
## It may take about an hour to complete
result_all <- get.res1(d, model = "glm", parallel = FALSE)

# Output list of models
df.result <- get.res2(result_all$result, result_all$result2)
write.csv(df.result[order(df.result$AIC), ], 
          file = "result_exoutlier_glm.csv")

## 2. Fit Tobit regression model
## Without parallelization, it may take about a day to complete
result_all <- get.res1(d, model = "tobit", parallel = TRUE, cluster = 24)

# Output list of models
df.result <- get.res2(result_all$result, result_all$result2)
write.csv(df.result[order(df.result$AIC), ], 
          file = "result_exoutlier_tobit.csv")
