# Supplementary material for: Environmental DNA as a ‘Snapshot’ of Fish Distribution: A Case Study of Japanese Jack Mackerel in Maizuru Bay, Sea of Japan
Source: PLoS One. 2016 Mar 2;11(3):e0149786. doi: 10.1371/journal.pone.0149786 (PMC4775019; doi:10.1371/journal.pone.0149786)
Supplement: S1 File — (ZIP) [file pone.0149786.s002.zip › S1_File/Rscript4_analyses_data_except_outliers.R]

### R script 4
##  This R script gives a summary of the best fit linear/Tobit regression model
##  fitted to the dataset without outlier as well as regression coefficients
##  of "echo" for each combination of "filter" and "depth".
##
##  Note that names of variables, factors and levels appeared in this script
##  may be different from the main text. See the following table:
##  -------------------------------------------------------
##  Main text   R script    Note
##  -------------------------------------------------------
##  inv-dist    dist
##  echo        sonar
##  no-echo     zero
##  surface     U           A level of the factor "depth"
##  bottom      L           A level of the factor "depth"
##  -------------------------------------------------------
##
##  <Please set an appropriate working directory which should include
##  "edna_sonar_dataframe.Rdata", "result_exoutlier_glm.csv" and
##  "result_exoutlier_tobit.csv" before running the following lines.>

### The following 6 lines are necessary for both of the following part A and B.
load("edna_sonar_dataframe.Rdata")
subdf <- subset(d, site != "site_2")
subdf <- subdf[-which(subdf$site == "site_27" & subdf$depth == "L"), ]
subdf$zero <- subdf$sonar == 0
subdf$sonar <- ifelse(subdf$sonar != 0, log(subdf$sonar), 0)
d <- subdf

### Part A. Linear regression model --------------------
## Buffer size of the best model
buffer <- as.character(read.csv("result_exoutlier_glm.csv")[1, "buffer"])
iu <- as.numeric(substr(strsplit(buffer, "; ")[[1]][1],
                        6,
                        regexpr("/", strsplit(buffer, "; ")[[1]][1]) - 1))
ju <- as.numeric(substr(strsplit(buffer, "; ")[[1]][1], 
                        regexpr("/", strsplit(buffer, "; ")[[1]][1]) + 4,
                        nchar(strsplit(buffer, "; ")[[1]][1])))
il <- as.numeric(substr(strsplit(buffer, "; ")[[1]][2],
                        6,
                        regexpr("/", strsplit(buffer, "; ")[[1]][2]) - 1))
jl <- as.numeric(substr(strsplit(buffer, "; ")[[1]][2], 
                        regexpr("/", strsplit(buffer, "; ")[[1]][2]) + 4,
                        nchar(strsplit(buffer, "; ")[[1]][2])))
# iu : horizontal range of surface echo data
# ju : vertical range of surface echo data
# il : horizontal range for bottom echo data
# jl : vertical range for bottom echo data

## Organize data
depth <- 
    subset(d, range_H == sprintf("rH_%s", iu) & range_V == sprintf("rV_%s", ju))$depth
dist <- 
    subset(d, range_H == sprintf("rH_%s", iu) & range_V == sprintf("rV_%s", ju))$dist
dist <- scale(exp(-dist))[, 1]
filter <- 
    subset(d, range_H == sprintf("rH_%s", iu) & range_V == sprintf("rV_%s", ju))$filter
sonar.u <- 
    subset(d, range_H == sprintf("rH_%s", iu) & range_V == sprintf("rV_%s", ju) & depth == "U")$sonar
sonar.l <- 
    subset(d, range_H == sprintf("rH_%s", il) & range_V == sprintf("rV_%s", jl) & depth == "L")$sonar
sonar <- vector(length = length(depth))
sonar[depth == "U"] <- sonar.u
sonar[depth == "L"] <- sonar.l
zero.u <- 
    subset(d, range_H == sprintf("rH_%s", iu) & range_V == sprintf("rV_%s", ju) & depth == "U")$zero
zero.l <- 
    subset(d, range_H == sprintf("rH_%s", il) & range_V == sprintf("rV_%s", jl) & depth == "L")$zero
zero <- vector(length = length(depth))
zero[depth == "U"] <- zero.u
zero[depth == "L"] <- zero.l
sonar[zero == 0] <- scale(sonar[zero == 0])[, 1]
xs <- data.frame(depth = depth, dist = dist, filter = filter,
                 sonar = sonar, zero = zero)
y <- subset(d, range_H == sprintf("rH_%s", iu) & range_V == sprintf("rV_%s", ju))$edna

## Summary of the analysis
model <- as.character(read.csv("result_exoutlier_glm.csv")[1, "model"])
res <- lm(reformulate(substr(model, 5, nchar(model)), "y"), cbind(y, xs))
summary(res)

## Obtain regression coefficients and their 95% CIs of "echo"
## for each combination of "filter" and "depth" by using the delta method
#  Because the best model includes depth:sonar, filter:sonar and
#  depth:filter:sonar interaction terms, the following script calculates
#  coefficient of "echo" for each level of "depth" and "filter".

# Results
estimates <- res$coefficients[!is.na(res$coefficients)]
covmat <- vcov(res)
df <- res$df.residual

# Container
est_se <- matrix(NA, 6, 3)
rownames(est_se) <- c(sprintf("U/filter_%s", 1:3), sprintf("L/filter_%s", 1:3))
colnames(est_se) <- c("Estimates", "95%CI_lower", "95%CI_upper")

# Estimates
est_se[1, 1] <- sum(estimates[c("sonar", "depthU:sonar")])
est_se[2, 1] <- sum(estimates[c("sonar", "depthU:sonar",
                                "filterfilter_2:sonar",
                                "depthU:filterfilter_2:sonar")])
est_se[3, 1] <- sum(estimates[c("sonar", "depthU:sonar",
                                "filterfilter_3:sonar",
                                "depthU:filterfilter_3:sonar")])
est_se[4, 1] <- estimates["sonar"]
est_se[5, 1] <- sum(estimates[c("sonar", "filterfilter_2:sonar")])
est_se[6, 1] <- sum(estimates[c("sonar", "filterfilter_3:sonar")])

# 95% CIs
est_se[1, 2] <- 
    est_se[1, 1] - 
    sqrt(covmat["sonar", "sonar"] + 
         covmat["depthU:sonar", "depthU:sonar"] + 
         2 * covmat["sonar", "depthU:sonar"]) *
    qt(0.975, df)
est_se[1, 3] <- 
    est_se[1, 1] + 
    sqrt(covmat["sonar", "sonar"] +
         covmat["depthU:sonar", "depthU:sonar"] +
         2 * covmat["sonar", "depthU:sonar"]) *
    qt(0.975, df)
est_se[2, 2] <- 
    est_se[2, 1] -
    sqrt(covmat["sonar", "sonar"] +
         covmat["depthU:sonar", "depthU:sonar"] + 
         covmat["filterfilter_2:sonar", "filterfilter_2:sonar"] +
         covmat["depthU:filterfilter_2:sonar", "depthU:filterfilter_2:sonar"] +
         2 * (covmat["sonar", "depthU:sonar"] +
              covmat["sonar", "filterfilter_2:sonar"] +
              covmat["sonar", "depthU:filterfilter_2:sonar"] +
              covmat["depthU:sonar", "filterfilter_2:sonar"] +
              covmat["depthU:sonar", "depthU:filterfilter_2:sonar"] +
              covmat["filterfilter_2:sonar", "depthU:filterfilter_2:sonar"])) *
    qt(0.975, df)
est_se[2, 3] <- 
    est_se[2, 1] +
    sqrt(covmat["sonar", "sonar"] + 
         covmat["depthU:sonar", "depthU:sonar"] + 
         covmat["filterfilter_2:sonar", "filterfilter_2:sonar"] + 
         covmat["depthU:filterfilter_2:sonar", "depthU:filterfilter_2:sonar"] + 
         2 * (covmat["sonar", "depthU:sonar"] + 
              covmat["sonar", "filterfilter_2:sonar"] + 
              covmat["sonar", "depthU:filterfilter_2:sonar"] + 
              covmat["depthU:sonar", "filterfilter_2:sonar"] + 
              covmat["depthU:sonar", "depthU:filterfilter_2:sonar"] + 
              covmat["filterfilter_2:sonar", "depthU:filterfilter_2:sonar"])) *
    qt(0.975, df)
est_se[3, 2] <- 
    est_se[3, 1] - 
    sqrt(covmat["sonar", "sonar"] +
         covmat["depthU:sonar", "depthU:sonar"] +
         covmat["filterfilter_3:sonar", "filterfilter_3:sonar"] +
         covmat["depthU:filterfilter_3:sonar", "depthU:filterfilter_3:sonar"] +
         2 * (covmat["sonar", "depthU:sonar"] +
              covmat["sonar", "filterfilter_3:sonar"] +
              covmat["sonar", "depthU:filterfilter_3:sonar"] +
              covmat["depthU:sonar", "filterfilter_3:sonar"] +
              covmat["depthU:sonar", "depthU:filterfilter_3:sonar"] +
              covmat["filterfilter_3:sonar", "depthU:filterfilter_3:sonar"])) *
    qt(0.975, df)
est_se[3, 3] <- 
    est_se[3, 1] +
    sqrt(covmat["sonar", "sonar"] +
         covmat["depthU:sonar", "depthU:sonar"] +
         covmat["filterfilter_3:sonar", "filterfilter_3:sonar"] +
         covmat["depthU:filterfilter_3:sonar", "depthU:filterfilter_3:sonar"] +
         2 * (covmat["sonar", "depthU:sonar"] +
              covmat["sonar", "filterfilter_3:sonar"] + 
              covmat["sonar", "depthU:filterfilter_3:sonar"] + 
              covmat["depthU:sonar", "filterfilter_3:sonar"] + 
              covmat["depthU:sonar", "depthU:filterfilter_3:sonar"] + 
              covmat["filterfilter_3:sonar", "depthU:filterfilter_3:sonar"])) *
    qt(0.975, df)
est_se[4, 2] <- est_se[4, 1] - sqrt(covmat["sonar", "sonar"]) * qt(0.975, df)
est_se[4, 3] <- est_se[4, 1] + sqrt(covmat["sonar", "sonar"]) * qt(0.975, df)
est_se[5, 2] <- 
    est_se[5, 1] - 
    sqrt(covmat["sonar", "sonar"] + 
         covmat["filterfilter_2:sonar", "filterfilter_2:sonar"] + 
         2 * covmat["sonar", "filterfilter_2:sonar"]) *
    qt(0.975, df)
est_se[5, 3] <- 
    est_se[5, 1] + 
    sqrt(covmat["sonar", "sonar"] + 
         covmat["filterfilter_2:sonar", "filterfilter_2:sonar"] + 
         2 * covmat["sonar", "filterfilter_2:sonar"]) *
    qt(0.975, df)
est_se[6, 2] <- 
    est_se[6, 1] -
    sqrt(covmat["sonar", "sonar"] +
         covmat["filterfilter_3:sonar", "filterfilter_3:sonar"] +
         2 * covmat["sonar", "filterfilter_3:sonar"]) *
    qt(0.975, df)
est_se[6, 3] <- 
    est_se[6, 1] + 
    sqrt(covmat["sonar", "sonar"] +
         covmat["filterfilter_3:sonar", "filterfilter_3:sonar"] +
         2 * covmat["sonar", "filterfilter_3:sonar"]) *
    qt(0.975, df)


### Part B. Tobit regression model --------------------
## Buffer size of the best model
buffer <- as.character(read.csv("result_exoutlier_tobit.csv")[1, "buffer"])
iu <- as.numeric(substr(strsplit(buffer, "; ")[[1]][1],
                        6,
                        regexpr("/", strsplit(buffer, "; ")[[1]][1]) - 1))
ju <- as.numeric(substr(strsplit(buffer, "; ")[[1]][1], 
                        regexpr("/", strsplit(buffer, "; ")[[1]][1]) + 4,
                        nchar(strsplit(buffer, "; ")[[1]][1])))
il <- as.numeric(substr(strsplit(buffer, "; ")[[1]][2],
                        6,
                        regexpr("/", strsplit(buffer, "; ")[[1]][2]) - 1))
jl <- as.numeric(substr(strsplit(buffer, "; ")[[1]][2], 
                        regexpr("/", strsplit(buffer, "; ")[[1]][2]) + 4,
                        nchar(strsplit(buffer, "; ")[[1]][2])))
# iu : horizontal range of surface echo data
# ju : vertical range of surface echo data
# il : horizontal range for bottom echo data
# jl : vertical range for bottom echo data

## Organize data
depth <- 
    subset(d, range_H == sprintf("rH_%s", iu) & range_V == sprintf("rV_%s", ju))$depth
dist <- 
    subset(d, range_H == sprintf("rH_%s", iu) & range_V == sprintf("rV_%s", ju))$dist
dist <- scale(exp(-dist))[, 1]
filter <- 
    subset(d, range_H == sprintf("rH_%s", iu) & range_V == sprintf("rV_%s", ju))$filter
sonar.u <- 
    subset(d, range_H == sprintf("rH_%s", iu) & range_V == sprintf("rV_%s", ju) & depth == "U")$sonar
sonar.l <- 
    subset(d, range_H == sprintf("rH_%s", il) & range_V == sprintf("rV_%s", jl) & depth == "L")$sonar
sonar <- vector(length = length(depth))
sonar[depth == "U"] <- sonar.u
sonar[depth == "L"] <- sonar.l
zero.u <- 
    subset(d, range_H == sprintf("rH_%s", iu) & range_V == sprintf("rV_%s", ju) & depth == "U")$zero
zero.l <- 
    subset(d, range_H == sprintf("rH_%s", il) & range_V == sprintf("rV_%s", jl) & depth == "L")$zero
zero <- vector(length = length(depth))
zero[depth == "U"] <- zero.u
zero[depth == "L"] <- zero.l
sonar[zero == 0] <- scale(sonar[zero == 0])[, 1]
xs <- data.frame(depth = depth, dist = dist, filter = filter,
                 sonar = sonar, zero = zero)
y <- subset(d, range_H == sprintf("rH_%s", iu) & range_V == sprintf("rV_%s", ju))$edna

require(survival)
model <- as.character(read.csv("result_exoutlier_tobit.csv")[1, "model"])
res <- survreg(as.formula(paste("Surv(y, y > 0, type = 'left') ~",
                                substr(model, 5, nchar(model)))),
               data = cbind(y, xs), dist = "gaussian")
summary(res)
