# Supplementary material for: Environmental DNA as a ‘Snapshot’ of Fish Distribution: A Case Study of Japanese Jack Mackerel in Maizuru Bay, Sea of Japan
Source: PLoS One. 2016 Mar 2;11(3):e0149786. doi: 10.1371/journal.pone.0149786 (PMC4775019; doi:10.1371/journal.pone.0149786)
Supplement: S2 Table — (XLSX) [file pone.0149786.s004.xlsx]

## Sheet: S2_Table
S2 Table. Variance inflation factor.
Continuous variables	VIF for all data	VIF for data except outliers
inv-dist	1.26553	1.05023
echo	1.02925	2.4513
no-echo	1.23628	1.027
