# Supplementary material for: Environmental DNA as a ‘Snapshot’ of Fish Distribution: A Case Study of Japanese Jack Mackerel in Maizuru Bay, Sea of Japan
Source: PLoS One. 2016 Mar 2;11(3):e0149786. doi: 10.1371/journal.pone.0149786 (PMC4775019; doi:10.1371/journal.pone.0149786)
Supplement: S3 Table — Coefficient of linear regression models (a) and Tobit regression models (b) that are selected by AIC. (XLSX) [file pone.0149786.s005.xlsx]

## Sheet: S3_Table
S3 Table. Coefficient of linear regression models (a) and Tobit regression models (b) that are selected by AIC.
(a) Linear regression model
Data set	Variable	Coefficient	S.E.	t-value	p-value
All data	(Intercept)	13.288	1.738	7.644	0
	inv-dist	30.264	1.626	18.614	0
	depth (surface)	3.872	1.668	2.322	0.0205
	filter (series 2)	-9.673	2.157	-4.485	0
	filter (series 3)	-11.479	2.157	-5.322	0
	echo	4.967	1.533	3.24	0.0012
	no-echo	53.258	5.755	9.254	0
	inv-dist:filter (series 2)	-18.167	2.299	-7.901	0
	inv-dist:filter (series 3)	-25.176	2.299	-10.95	0
	filter:echo (series 2)	-3.015	2.168	-1.391	0.1646
	filter:echo (series 3)	-4.276	2.168	-1.973	0.0489
	filter:no-echo (series 2)	-29.305	8.139	-3.6	0.0003
	filter:no-echo (series 3)	-46.611	8.139	-5.727	0
Data except outliers	(Intercept)	5.246	0.752	6.972	0
	inv-dist	2.093	0.538	3.892	0.0001
	depth (surface)	5.788	1.171	4.941	0
	filter (series 2)	-3.532	1.064	-3.319	0.0009
	filter (series 3)	-3.952	1.064	-3.714	0.0002
	echo	-0.881	0.704	-1.251	0.2113
	no-echo	22.687	3.536	6.416	0
	inv-dist:depth (surface)	12.747	0.745	17.112	0
	inv-dist:filter (series 2)	-1.003	0.76	-1.319	0.1877
	inv-dist:filter (series 3)	-1.7	0.76	-2.235	0.0257
	depth:filter (surface, series 2)	-3.891	1.657	-2.349	0.0191
	depth:filter (surface, series 3)	-3.213	1.657	-1.94	0.0528
	depth:echo (surface)	8.437	1.223	6.896	0
	depth:no-echo (surface)	NA	NA	NA	NA
	filter:echo (series 2)	0.714	0.996	0.717	0.4733
	filter:echo (series 3)	0.999	0.996	1.003	0.3163
	filter:no-echo (series 2)	-16.5	5.001	-3.3	0.001
	filter:no-echo (series 3)	-19.346	5.001	-3.869	0.0001
	inv-dist:depth:filter (surface, series 2)	-8.906	1.053	-8.454	0
	inv-dist:depth:filter (surface, series 3)	-9.338	1.053	-8.864	0
	depth:filter:echo (surface, series 2)	-4.873	1.73	-2.816	0.005
	depth:filter:echo (surface, series 3)	-7.115	1.73	-4.112	0
	depth:filter:no-echo (surface, series 2)	NA	NA	NA	NA
	depth:filter:no-echo (surface, series 3)	NA	NA	NA	NA
(b) Tobit regression model
Data set	Variable	Coefficient	S.E.	z-value	p-value
All data	(Intercept)	1.88	2.2258	0.845	0.398
	inv-dist	32.99	1.9049	17.316	3.57e-67
	depth (surface)	13.48	2.1742	6.199	5.69e-10
	filter (series 2)	-10.19	2.6375	-3.863	0.000112
	filter (series 3)	-12.61	2.6453	-4.768	1.86e-06
	echo	5.74	2.1799	2.635	0.00842
	no-echo	63.42	7.5083	8.447	3e-17
	inv-dist:filter (series 2)	-18.45	2.6946	-6.847	7.56e-12
	inv-dist:filter (series 3)	-25.16	2.703	-9.31	1.28e-20
	depth:echo (surface)	-1.69	2.1253	-0.793	0.428
	depth:no-echo (surface)	-14.82	6.9674	-2.127	0.0334
	filter:echo (series 2)	-3.77	2.6163	-1.439	0.15
	filter:echo (series 3)	-4.41	2.6339	-1.675	0.0939
	filter:no-echo (series 2)	-28.95	9.4161	-3.074	0.00211
	filter:no-echo (series 3)	-47.07	9.4609	-4.975	6.52e-07
	Log(scale)	3.33	0.0283	117.609	0
Data except outliers	(Intercept)	2.855	0.9751	2.928	0.00341
	inv-dist	2.922	0.6743	4.333	1.47e-05
	depth (surface)	7.824	1.4685	5.328	9.95e-08
	filter (series 2)	-4.211	1.3992	-3.01	0.00261
	filter (series 3)	-4.102	1.3868	-2.958	0.0031
	echo	-1.164	0.8848	-1.316	0.188
	no-echo	25.179	4.3092	5.843	5.13e-09
	inv-dist:depth (surface)	12.118	0.9217	13.147	1.78e-39
	inv-dist:filter (series 2)	-0.977	0.9596	-1.019	0.308
	inv-dist:filter (series 3)	-1.603	0.9652	-1.661	0.0968
	depth:filter (surface, series 2)	-4.186	2.1127	-1.981	0.0476
	depth:filter (surface, series 3)	-3.88	2.1005	-1.847	0.0647
	depth:echo (surface)	8.805	1.5082	5.838	5.27e-09
	depth:no-echo (surface)	0	0	NaN	NaN
	filter:echo (series 2)	0.57	1.2748	0.447	0.655
	filter:echo (series 3)	1.698	1.2825	1.324	0.186
	filter:no-echo (series 2)	-15.817	6.0986	-2.594	0.0095
	filter:no-echo (series 3)	-19.185	6.0957	-3.147	0.00165
	inv-dist:depth:filter (surface, series 2)	-8.674	1.3107	-6.618	3.65e-11
	inv-dist:depth:filter (surface, series 3)	-9.031	1.3155	-6.865	6.64e-12
	depth:filter:echo (surface, series 2)	-3.881	2.1661	-1.792	0.0732
	depth:filter:echo (surface, series 3)	-7.58	2.1699	-3.493	0.000477
	depth:filter:no-echo (surface, series 2)	0	0	NaN	NaN
	depth:filter:no-echo (surface, series 3)	0	0	NaN	NaN
	Log(scale)	1.984	0.0298	66.539	0
