# Supplementary material for: Environmental DNA as a ‘Snapshot’ of Fish Distribution: A Case Study of Japanese Jack Mackerel in Maizuru Bay, Sea of Japan
Source: PLoS One. 2016 Mar 2;11(3):e0149786. doi: 10.1371/journal.pone.0149786 (PMC4775019; doi:10.1371/journal.pone.0149786)
Supplement: S4 Table — (XLSX) [file pone.0149786.s006.xlsx]

## Sheet: S4_Table
S4 Table. AIC values of the best ten models.
			Buffer (Horizontal [radius]/Vertical)
Data set	Ordered by AIC	AIC	Surface	Bottom	Model
All data	1 (the best model)	7810.91	10m/entire column	10m/entire column	y ~ dist + depth + filter + dist:filter + soner + zero + filter:soner + filter:zero
	2	7812.63	10m/entire column	10m/entire column	y ~ dist + depth + filter + dist:depth + dist:filter + soner + zero + filter:soner + filter:zero
	3	7813.24	10m/entire column	10m/entire column	y ~ dist + depth + filter + dist:filter + soner + zero + depth:soner + depth:zero + filter:soner + filter:zero
	4	7813.99	10m/entire column	10m/entire column	y ~ dist + depth + filter + dist:depth + dist:filter + soner + zero + depth:soner + depth:zero + filter:soner + filter:zero
	5	7814.36	10m/entire column	10m/entire column	y ~ dist + filter + dist:filter + soner + zero + filter:soner + filter:zero
	6	7814.45	10m/entire column	10m/entire column	y ~ dist + depth + filter + dist:filter + depth:filter + soner + zero + filter:soner + filter:zero
	7	7816.07	10m/entire column	10m/entire column	y ~ dist + depth + filter + dist:filter + soner + zero + depth:soner + depth:zero + filter:soner + filter:zero + depth:filter:soner + depth:filter:zero
	8	7816.18	10m/entire column	10m/entire column	y ~ dist + depth + filter + dist:depth + dist:filter + depth:filter + soner + zero + filter:soner + filter:zero
	9	7816.79	10m/entire column	10m/entire column	y ~ dist + depth + filter + dist:filter + depth:filter + soner + zero + depth:soner + depth:zero + filter:soner + filter:zero
	10	7816.81	10m/entire column	10m/entire column	y ~ dist + depth + filter + dist:depth + dist:filter + soner + zero + depth:soner + depth:zero + filter:soner + filter:zero + depth:filter:soner + depth:filter:zero
Data except outliers	1 (the best model)	5278.67	150m/5m from surface	50m/2m from bottom	y ~ dist + depth + filter + dist:depth + dist:filter + depth:filter + dist:depth:filter + soner + zero + depth:soner + depth:zero + filter:soner + filter:zero + depth:filter:soner + depth:filter:zero
	2	5284.24	150m/10m from surface	50m/2m from bottom	y ~ dist + depth + filter + dist:depth + dist:filter + depth:filter + dist:depth:filter + soner + zero + depth:soner + depth:zero + filter:soner + filter:zero + depth:filter:soner + depth:filter:zero
	3	5290.81	30m/entire column	50m/2m from bottom	y ~ dist + depth + filter + dist:depth + dist:filter + depth:filter + dist:depth:filter + soner + zero + depth:soner + depth:zero + filter:soner + filter:zero + depth:filter:soner + depth:filter:zero
	4	5291.38	150m/5m from surface	10m/10m from bottom	y ~ dist + depth + filter + dist:depth + dist:filter + depth:filter + dist:depth:filter + soner + zero + depth:soner + depth:zero + filter:soner + filter:zero + depth:filter:soner + depth:filter:zero
	5	5291.46	150m/5m from surface	10m/entire column	y ~ dist + depth + filter + dist:depth + dist:filter + depth:filter + dist:depth:filter + soner + zero + depth:soner + depth:zero + filter:soner + filter:zero + depth:filter:soner + depth:filter:zero
	6	5291.84	150m/entire column	50m/2m from bottom	y ~ dist + depth + filter + dist:depth + dist:filter + depth:filter + dist:depth:filter + soner + zero + depth:soner + depth:zero + filter:soner + filter:zero + depth:filter:soner + depth:filter:zero
	7	5292.37	50m/5m from surface	50m/2m from bottom	y ~ dist + depth + filter + dist:depth + dist:filter + depth:filter + dist:depth:filter + soner + zero + depth:soner + depth:zero + filter:soner + filter:zero + depth:filter:soner + depth:filter:zero
	8	5292.47	30m/10m from surface	50m/2m from bottom	y ~ dist + depth + filter + dist:depth + dist:filter + depth:filter + dist:depth:filter + soner + zero + depth:soner + depth:zero + filter:soner + filter:zero + depth:filter:soner + depth:filter:zero
	9	5292.62	150m/5m from surface	50m/2m from bottom	y ~ dist + depth + filter + dist:depth + dist:filter + depth:filter + dist:depth:filter + soner + zero + depth:soner + depth:zero + filter:soner + filter:zero
	10	5293.35	10m/10m from surface	50m/2m from bottom	y ~ dist + depth + filter + dist:depth + dist:filter + depth:filter + dist:depth:filter + soner + zero + depth:soner + depth:zero + filter:soner + filter:zero + depth:filter:soner + depth:filter:zero
